# Supplementary material for: Burden Analysis of Rare Microdeletions Suggests a Strong Impact of Neurodevelopmental Genes in Genetic Generalised Epilepsies
Source: PLoS Genet. 2015 May 7;11(5):e1005226. doi: 10.1371/journal.pgen.1005226 (PMC4423931; doi:10.1371/journal.pgen.1005226)
Supplement: S1 Table — GGE, genetic generalised epilepsy, CTR, population control; Chr: chromosome, start/end: genomic start and end position of the microdeletion, hg19; GGE syndromes: CAE: childhood absence epilepsy, JAE: juvenile absence epilepsy, JME: juvenile myoclonic epilepsy, EGMA: epilepsy with generalised tonic-clonic seizures alone predominantly on awakening, EGTCS: epilepsy with generalised tonic-clonic seizures alone, gsw: generalised spike and wave discharges on the electroencephalogram; the number in front of the GGE syndromes refers to the individual age-at-onset of afebrile generalised seizures. Bold gene symbols indicate genes previously implicated in epileptogenesis. Previously published microdeletion: * [14], ** [26], *** [27]. (XLS) [file pgen.1005226.s001.xls]

## Sheet: S1 Table
Subject_ID	Gender	Phenotype	Chr	Start_hg19	End_hg19	Size	Markers	Inheritance	Hotspot Deletion	RefSeq_NM_gene_aut18299_hg19
EC-CAE428	2	17/CAE	1	97005643	97712686	707	389	n.d.		PTBP2 DPYD
EC-EGTCS014	1	14/EGTCS	1	110606081	111393713	788	653	n.d.		ALX3 UBL4B SLC6A17 KCNC4 RBM15 SLC16A4 LAMTOR5 PROK1 KCNA10 KCNA2 KCNA3
EC-CAE381*	2	6/CAE	1	146496383	147831171	1335	675	maternal	1q21.1del	PRKAB2 FMO5 CHD1L BCL9 ACP6 GJA5 GJA8 GPR89B GPR89C NBPF11 NBPF8
EC-EGMA026	1	15/EGMA	1	187320741	188743888	1423	961	n.d.
EC-EGTCS105	1	12/EGTCS	2	22138930	23445743	1307	852	n.d.
EC-JME413	1	14/JME	2	35708834	36456580	748	604	n.d.
EC-CAE333**	2	5/CAE	2	50979977	51453231	473	333	paternal		NRXN1
EC-JAE085**	2	12/JAE	2	51080429	51682854	602	444	paternal		NRXN1
EC-JME399	2	13/JME	2	130275170	130762880	488	333	n.d.		RAB6C
EC-JME554	2	17/JME	3	60333	1853710	1740	1582	n.d.		CHL1 CNTN6
EC-JME104	2	13/JME	3	85017098	85603757	587	309	n.d.		CADM2
EC-CAE040	1	7/CAE	3	165317672	166886252	1569	861	n.d.		BCHE
EC-JME194	2	8/JME	3	175080735	175746934	666	417	n.d.		NAALADL2
EC-JME445	2	26/JME	4	27778687	31233363	3455	2209	n.d.		PCDH7
EC-EGMA083	2	11/EGMA	4	136159924	136592446	433	219	n.d.
EC-JME055	1	6/EGTCS	4	187972195	188471064	499	330	n.d.
EC-CAE099	1	6/CAE	5	275875	1257621	982	391	n.d.		PDCD6 AHRR C5orf55 EXOC3 SLC9A3 CEP72 TPPP ZDHHC11 BRD9 TRIP13 NKD2 SLC12A7 SLC6A19 SLC6A18 TERT
EC-JME481	1	14/JME	5	28059042	31736582	3678	2427	n.d.		CDH6 DROSHA C5orf22
EC-EGTCS014	1	14/EGTCS	5	100534242	102566438	2032	1199	n.d.		SLCO4C1 SLCO6A1 PAM GIN1 PPIP5K2
EC-JME399	2	13/JME	5	104011380	104423684	412	290	n.d.
EC-CAE393	2	4/CAE	6	22739208	23372483	633	413	n.d.
EC-JAE106	2	12/JAE	6	48013276	48653561	640	335	n.d.		PTCHD4
EC-CAE077	2	7/CAE	6	140891477	141310653	419	211	n.d.
EC-CAE347	2	9/CAE	6	144444363	146880409	2436	1475	n.d.		STX11 UTRN EPM2A FBXO30 SHPRH GRM1 RAB32
EC-CAE204	2	8/CAE	6	162801345	163287279	486	337	n.d.		PARK2 PACRG
EC-JME310	2	16/JME	7	64594329	65162170	568	216	n.d.		ZNF92
EC-JAE192	1	16/JAE	7	64594329	65094953	501	213	n.d.		ZNF92
EC-CAE009	1	10/CAE	7	64663212	65162170	499	211	n.d.		ZNF92
EC-JME454	2	13/JME	7	64663212	65162170	499	211	n.d.		ZNF92
EC-EGMA070	1	15/EGMA	7	64673048	65161364	488	208	n.d.		ZNF92
EC-CAE104	1	6/CAE	7	76074968	76601573	527	237	n.d.		DTX2 UPK3B POMZP3
EC-JME658	2	6/JME	7	110317244	110966237	649	421	n.d.		IMMP2L LRRN3
EC-JME209	2	11/JME	7	110647683	111169227	522	339	n.d.		IMMP2L LRRN3
EC-CAE273	1	6/CAE	7	111048579	111927237	879	564	n.d.		IMMP2L DOCK4 ZNF277
EC-JME461	2	4/CAE	7	124586130	126665734	2080	1364	n.d.		GRM8
EC-EGMA091	2	16/EGMA	7	125334614	125856601	522	372	n.d.
EC-CAE158	2	8/CAE	7	143223069	143873940	651	353	n.d.		CTAGE15 FAM115C CTAGE6 FAM115A OR2F2 OR2F1 OR6B1 OR2A5 OR2A25 OR2A12 OR2A2 OR2A14
EC-EGTCS130	2	25/EGTCS	8	99979097	100538070	559	266	n.d.		VPS13B
EC-JME417	1	17/JME	8	142563566	143798641	1235	625	n.d.		TSNARE1 BAI1 ARC JRK PSCA LY6K
EC-JAE119	2	16/JAE	8	142850077	143549806	700	384	n.d.		TSNARE1 BAI1
EC-EGMA080	1	24/EGMA	9	11975273	12379463	404	346	n.d.
EC-CAE300	1	10/CAE	9	76601085	77182821	582	349	n.d.		RORB
EC-JME005	2	12/JME	10	27836576	28429513	593	403	n.d.		MKX ARMC4 MPP7
EC-JME054	2	20/JME	11	4167416	5262622	1086	1007	n.d.		OR52B4 TRIM21 OR52K2 OR52K1 OR52M1 C11orf40 OR52I2 OR52I1 TRIM68 OR51D1 OR51E1 OR51E2 OR51F1 OR52R1 OR51F2 OR51S1 OR51T1 OR51A7 OR51G2 OR51G1 OR51A4 OR51A2 MMP26 OR51L1 OR52J3 OR52E2 OR52A5 OR52A1 OR51V1 HBB HBD
EC-JME120	2	11/JME	11	24970298	25501327	531	415	n.d.		LUZP2
EC-JAE034	2	11/JAE	11	24986207	25496342	510	404	n.d.		LUZP2
EC-JAE022	2	12/JAE	12	21007732	21410089	402	260	n.d.		SLCO1B3 SLCO1B7 SLCO1B1
EC-JME425	2	13/JME	12	72135173	73995884	1861	1101	n.d.		RAB21 TBC1D15 TPH2 TRHDE
EC-CAE320	1	7/CAE	12	73111962	73586933	475	298	n.d.
EC-CAE079	1	9/CAE	13	65781201	66223237	442	239	n.d.
EC-JME472	1	15/JME	13	65806192	66219510	413	225	n.d.
EC-JAE178	2	15/JAE	13	103747360	104149067	402	355	n.d.
EC-CAE084*	1	5/CAE	15	21098527	23417273	2319	478	maternal	15q11.2del	POTEB2 LOC102724631 OR4M2 OR4N4 GOLGA6L1 TUBGCP5 CYFIP1 NIPA2 NIPA1
EC-JME338*	1	16/JME	15	22280465	23226468	946	399	n.d.	15q11.2del	OR4M2 OR4N4 GOLGA6L1 TUBGCP5 CYFIP1 NIPA2 NIPA1
EC-JME461*	2	4/CAE	15	22280465	23300761	1020	406	maternal	15q11.2del	OR4M2 OR4N4 GOLGA6L1 TUBGCP5 CYFIP1 NIPA2 NIPA1
EC-JME404*	2	12/JME	15	22317500	23237164	920	395	n.d.	15q11.2del	OR4M2 OR4N4 GOLGA6L1 TUBGCP5 CYFIP1 NIPA2 NIPA1
EC-CAE382	1	6/CAE	15	22522798	23226468	704	310	n.d.	15q11.2del	GOLGA6L1 TUBGCP5 CYFIP1 NIPA2 NIPA1
EC-JME265*	2	7/JME	15	22587462	23300761	713	293	n.d.	15q11.2del	GOLGA6L1 TUBGCP5 CYFIP1 NIPA2 NIPA1
EC-EGTCS006*	2	12/JME	15	22673387	23459190	786	294	n.d.	15q11.2del	GOLGA6L1 TUBGCP5 CYFIP1 NIPA2 NIPA1
EC-JME145*	1	15/JME	15	22673387	23389101	716	292	n.d.	15q11.2del	GOLGA6L1 TUBGCP5 CYFIP1 NIPA2 NIPA1
EC-JAE135*	2	10/JAE	15	22673387	23300761	627	291	n.d.	15q11.2del	GOLGA6L1 TUBGCP5 CYFIP1 NIPA2 NIPA1
EC-JME384*	2	14/JME	15	22673387	23226468	553	284	n.d.	15q11.2del	GOLGA6L1 TUBGCP5 CYFIP1 NIPA2 NIPA1
EC-JME426	1	13/JME	15	22673387	23487534	814	297	maternal	15q11.2del	GOLGA6L1 TUBGCP5 CYFIP1 NIPA2 NIPA1
EC-CAE325*	2	4/CAE	15	22681064	23300761	620	290	paternal	15q11.2del	GOLGA6L1 TUBGCP5 CYFIP1 NIPA2 NIPA1
EC-JAE003*	2	15/JAE	15	22777605	23300761	523	267	maternal	15q11.2del	TUBGCP5 CYFIP1 NIPA2 NIPA1
EC-CAE061*	2	3/CAE	15	28942693	32799815	3857	1959	n.d.	15q13.3del	GOLGA8M APBA2 FAM189A1 NDNL2 TJP1 GOLGA8J CHRFAM7A GOLGA8R GOLGA8H ARHGAP11B FAN1 MTMR10 TRPM1 RP11-16E12.2 KLF13 OTUD7A CHRNA7 GOLGA8K GOLGA8O
EC-JME537*	1	5/JME	15	30386399	32857400	2471	1154	n.d.	15q13.3del	GOLGA8J CHRFAM7A GOLGA8R GOLGA8H ARHGAP11B FAN1 MTMR10 TRPM1 RP11-16E12.2 KLF13 OTUD7A CHRNA7 GOLGA8K GOLGA8O
EC-JAE037*	1	9/JAE	15	30444264	32827524	2383	1151	maternal	15q13.3del	CHRFAM7A GOLGA8R GOLGA8H ARHGAP11B FAN1 MTMR10 TRPM1 RP11-16E12.2 KLF13 OTUD7A CHRNA7 GOLGA8K GOLGA8O
EC-CAE047*	2	5/CAE	15	30730691	32566499	1836	1060	n.d.	15q13.3del	GOLGA8H ARHGAP11B FAN1 MTMR10 TRPM1 RP11-16E12.2 KLF13 OTUD7A CHRNA7
EC-JME106*	2	14/JME	15	30730691	32799815	2069	1081	paternal	15q13.3del	GOLGA8H ARHGAP11B FAN1 MTMR10 TRPM1 RP11-16E12.2 KLF13 OTUD7A CHRNA7 GOLGA8K GOLGA8O
EC-JAE069*	1	12/JAE	15	30730691	32843110	2112	1086	n.d.	15q13.3del	GOLGA8H ARHGAP11B FAN1 MTMR10 TRPM1 RP11-16E12.2 KLF13 OTUD7A CHRNA7 GOLGA8K GOLGA8O
EC-JAE134*	2	14/JAE	15	30807930	32539525	1732	1039	maternal	15q13.3del	GOLGA8H ARHGAP11B FAN1 MTMR10 TRPM1 RP11-16E12.2 KLF13 OTUD7A CHRNA7
EC-JAE168*	2	10/JAE	15	30900866	32512208	1611	1035	n.d.	15q13.3del	GOLGA8H ARHGAP11B FAN1 MTMR10 TRPM1 RP11-16E12.2 KLF13 OTUD7A CHRNA7
EC-CAE205*	2	7/CAE	15	30920612	32796323	1876	1059	paternal	15q13.3del	ARHGAP11B FAN1 MTMR10 TRPM1 RP11-16E12.2 KLF13 OTUD7A CHRNA7 GOLGA8K GOLGA8O
EC-JME431*	1	15/JME	15	30920612	32539525	1595	1035	n.d.	15q13.3del	ARHGAP11B FAN1 MTMR10 TRPM1 RP11-16E12.2 KLF13 OTUD7A CHRNA7
EC-CAE368*	2	4/CAE	15	30920612	32512208	1592	1034	de novo	15q13.3del	ARHGAP11B FAN1 MTMR10 TRPM1 RP11-16E12.2 KLF13 OTUD7A CHRNA7
EC-JME642	2	14/JME	15	84915113	85726714	812	407	n.d.		ZSCAN2 WDR73 NMB SEC11A ZNF592 ALPK3 SLC28A1 PDE8A
EC-CAE286***	2	3/CAE	16	5615773	6512138	896	1056	maternal		RBFOX1
EC-CAE026*	2	4/CAE	16	14780642	16628050	1847	649	de novo	16p13.11del	PLA2G10 NPIPA2 NPIPA3 NOMO1 NPIPA1 PDXDC1 NTAN1 RRN3 NPIPA5 MPV17L C16orf45 KIAA0430 NDE1 MYH11 FOPNL ABCC1 ABCC6 NOMO3
EC-CAE433*	1	7/CAE	16	14835055	16340428	1505	643	maternal	16p13.11del	NOMO1 NPIPA1 PDXDC1 NTAN1 RRN3 NPIPA5 MPV17L C16orf45 KIAA0430 NDE1 MYH11 FOPNL ABCC1 ABCC6 NOMO3
EC-EGTCS053*	2	9/EGTCS	16	14939328	16377650	1438	640	maternal	16p13.11del	NOMO1 NPIPA1 PDXDC1 NTAN1 RRN3 NPIPA5 MPV17L C16orf45 KIAA0430 NDE1 MYH11 FOPNL ABCC1 ABCC6 NOMO3
EC-EGTCS114	2	18/EGTCS	16	14971403	16294706	1323	632	n.d.	16p13.11del	NOMO1 NPIPA1 PDXDC1 NTAN1 RRN3 NPIPA5 MPV17L C16orf45 KIAA0430 NDE1 MYH11 FOPNL ABCC1 ABCC6
EC-CAE298	2	7/CAE	16	14971403	16377650	1406	638	paternal	16p13.11del	NOMO1 NPIPA1 PDXDC1 NTAN1 RRN3 NPIPA5 MPV17L C16orf45 KIAA0430 NDE1 MYH11 FOPNL ABCC1 ABCC6 NOMO3
EC-IAE002*	1	8/CAE	16	15054292	16635036	1577	614	de novo	16p13.11del	PDXDC1 NTAN1 RRN3 NPIPA5 MPV17L C16orf45 KIAA0430 NDE1 MYH11 FOPNL ABCC1 ABCC6 NOMO3
EC-JAE151	2	12/JAE	16	21807855	22587453	780	258	n.d.	16p12.1del	UQCRC2 PDZD9 C16orf52 VWA3A EEF2K POLR3E CDR2 NPIPB5
EC-EGTCS156	2	15/EGTCS	16	21807855	22442008	634	254	maternal	16p12.1del	UQCRC2 PDZD9 C16orf52 VWA3A EEF2K POLR3E CDR2
EC-CAE162	2	5/CAE	16	21817448	22588038	771	258	n.d.	16p12.1del	UQCRC2 PDZD9 C16orf52 VWA3A EEF2K POLR3E CDR2 NPIPB5
EC-EGTCS063*	2	12/EGTCS	16	29580611	30306956	726	203	n.d.	16p11.2del	SPN QPRT C16orf54 ZG16 KIF22 MAZ PRRT2 PAGR1 MVP CDIPT SEZ6L2 ASPHD1 KCTD13 TMEM219 TAOK2 HIRIP3 INO80E DOC2A C16orf92 FAM57B ALDOA PPP4C TBX6 YPEL3 GDPD3 MAPK3 CORO1A SULT1A4
EC-CAE226*	1	6/CAE	18	13982898	14969710	987	335	n.d.		ZNF519 POTEC ANKRD30B
EC-EGMA012	1	22/EGTCS	18	62649936	63179300	529	319	n.d.
EC-JME246	1	16/JME	19	23620873	24071154	450	312	n.d.		ZNF675 ZNF681
EC-EGTCS018	1	20/JME	19	43321125	43786678	466	213	n.d.		PSG1 PSG6 PSG7 PSG11 PSG2 PSG5 PSG4 PSG9
EC-JME575	2	9/JME	19	43321125	43785717	465	211	n.d.		PSG1 PSG6 PSG7 PSG11 PSG2 PSG5 PSG4 PSG9
EC-CAE161	1	7/CAE	20	8099277	8572225	473	382	n.d.		PLCB1
EC-EGTCS119	2	15/EGTCS	20	14902412	15312347	410	342	n.d.		MACROD2
EC-JAE014	2	7/JAE	21	14570272	15133680	563	207	n.d.		POTED
EC-CAE430	2	5/CAE	21	14570272	15136617	566	208	n.d.		POTED
EC-JAE006	1	10/JAE	21	14594223	15136617	542	205	n.d.		POTED
EC-CAE123	2	4/CAE	21	25270936	25781558	511	444	n.d.
EC-JME101	2	24/JME	21	45866974	48096945	2230	1315	n.d.		LRRC3 TSPEAR KRTAP10-1 KRTAP10-2 KRTAP10-3 KRTAP10-4 KRTAP10-5 KRTAP10-6 KRTAP10-7 KRTAP10-8 KRTAP10-9 KRTAP10-10 KRTAP10-11 KRTAP12-4 KRTAP12-3 KRTAP12-2 KRTAP12-1 KRTAP10-12 UBE2G2 SUMO3 PTTG1IP ITGB2 FAM207A ADARB1 POFUT2 COL18A1 SLC19A1 PCBP3 COL6A1 COL6A2 FTCD SPATC1L LSS MCM3AP YBEY C21orf58 PCNT DIP2A S100B PRMT2
EC-EGTCS044*	1	9/JME	22	18748428	21721708	2973	1585	n.d.	22q11.2del	DGCR6 PRODH DGCR2 DGCR14 TSSK2 GSC2 SLC25A1 CLTCL1 HIRA MRPL40 C22orf39 UFD1L CDC45 CLDN5 38596 GP1BB TBX1 GNB1L C22orf29 TXNRD2 COMT ARVCF TANGO2 DGCR8 TRMT2A RANBP1 ZDHHC8 LOC388849 RTN4R DGCR6L TMEM191B RIMBP3 ZNF74 SCARF2 KLHL22 MED15 PI4KA SERPIND1 SNAP29 CRKL AIFM3 LZTR1 THAP7 P2RX6 SLC7A4 LOC400891
EC-EGTCS145**	2	20/EGTCS	22	18876416	21611337	2735	1579	de novo	22q11.2del	DGCR6 PRODH DGCR2 DGCR14 TSSK2 GSC2 SLC25A1 CLTCL1 HIRA MRPL40 C22orf39 UFD1L CDC45 CLDN5 38596 GP1BB TBX1 GNB1L C22orf29 TXNRD2 COMT ARVCF TANGO2 DGCR8 TRMT2A RANBP1 ZDHHC8 LOC388849 RTN4R DGCR6L TMEM191B RIMBP3 ZNF74 SCARF2 KLHL22 MED15 PI4KA SERPIND1 SNAP29 CRKL AIFM3 LZTR1 THAP7 P2RX6 SLC7A4 LOC400891
EC-EGMA094	1	12/EGMA	22	18876416	21465835	2589	1574	n.d.	22q11.2del	DGCR6 PRODH DGCR2 DGCR14 TSSK2 GSC2 SLC25A1 CLTCL1 HIRA MRPL40 C22orf39 UFD1L CDC45 CLDN5 38596 GP1BB TBX1 GNB1L C22orf29 TXNRD2 COMT ARVCF TANGO2 DGCR8 TRMT2A RANBP1 ZDHHC8 LOC388849 RTN4R DGCR6L TMEM191B RIMBP3 ZNF74 SCARF2 KLHL22 MED15 PI4KA SERPIND1 SNAP29 CRKL AIFM3 LZTR1 THAP7 P2RX6 SLC7A4 LOC400891
CTR-0001	2	CTR	1	18361468	18853490	492	419	n.d.		IGSF21 KLHDC7A
CTR-0002	1	CTR	1	50002235	50676365	674	289	n.d.		AGBL4 ELAVL4
CTR-0003	1	CTR	1	76631270	77036326	405	294	n.d.		ST6GALNAC3
CTR-0004	2	CTR	1	80073991	81847639	1774	1198	n.d.
CTR-0005	1	CTR	1	81563249	82131272	568	497	n.d.
CTR-0006	1	CTR	1	100661874	101502850	841	488	n.d.		DBT RTCA CDC14A GPR88 VCAM1 EXTL2 SLC30A7 DPH5
CTR-0007	1	CTR	1	104452958	106299533	1835	1037	n.d.
CTR-0008	1	CTR	1	145932456	147831171	1899	682	n.d.	1q21.1del	NBPF20 NBPF10 NBPF12 PRKAB2 FMO5 CHD1L BCL9 ACP6 GJA5 GJA8 GPR89B GPR89C NBPF11 NBPF8
CTR-0009	1	CTR	1	187074307	187997025	923	622	n.d.
CTR-0010	2	CTR	1	191141835	191607427	466	276	n.d.
CTR-0011	2	CTR	2	35144127	35957851	814	567	n.d.
CTR-0012	1	CTR	2	39459208	39933966	475	296	n.d.		MAP4K3 TMEM178A
CTR-0013	1	CTR	2	82382056	83395285	1013	532	n.d.
CTR-0014	2	CTR	2	116858262	118862350	2004	1236	n.d.		DDX18 CCDC93 INSIG2
CTR-0015	1	CTR	2	132063736	132503337	440	228	n.d.		WTH3DI TUBA3D MZT2A CCDC74A C2orf27A
CTR-0016	1	CTR	2	137102171	137720610	618	536	n.d.
CTR-0017	2	CTR	2	143121048	143968270	847	495	n.d.		KYNU ARHGAP15
CTR-0018	1	CTR	2	171695070	172163971	469	252	n.d.		GAD1 GORASP2 TLK1
CTR-0019	1	CTR	2	193143380	194087210	944	470	n.d.
CTR-0020	2	CTR	2	213133916	213639760	506	388	n.d.		ERBB4
CTR-0021	1	CTR	3	60333	2823064	2763	2416	n.d.		CHL1 CNTN6 CNTN4
CTR-0022	2	CTR	3	168688	2657435	2489	2171	n.d.		CHL1 CNTN6 CNTN4
CTR-0023	2	CTR	3	2212224	2879612	667	566	n.d.		CNTN4
CTR-0024	1	CTR	3	12123180	12581830	459	291	n.d.		SYN2 TIMP4 PPARG TSEN2 C3orf83
CTR-0025	2	CTR	3	83768965	84545597	777	375	n.d.
CTR-0026	1	CTR	3	89453045	89952815	500	205	n.d.		EPHA3
CTR-0027	1	CTR	3	109246073	109747572	501	518	n.d.
CTR-0028	1	CTR	3	163122547	164071784	931	517	n.d.
CTR-0029	1	CTR	3	175081214	175746934	666	414	n.d.		NAALADL2
CTR-0030	2	CTR	3	175081214	175746934	666	414	n.d.		NAALADL2
CTR-0031	2	CTR	4	92610923	93200528	590	268	n.d.
CTR-0032	2	CTR	4	105742158	106158458	416	244	n.d.		TET2
CTR-0033	1	CTR	4	116428545	116930084	502	282	n.d.
CTR-0034	1	CTR	4	117074400	118178149	1104	683	n.d.		TRAM1L1
CTR-0035	2	CTR	4	160388454	160836212	448	271	n.d.
CTR-0036	2	CTR	4	172607979	173399996	792	483	n.d.		GALNTL6
CTR-0037	2	CTR	4	182230250	182962405	732	648	n.d.
CTR-0038	2	CTR	4	187512056	188078484	566	435	n.d.		FAT1
CTR-0039	1	CTR	4	188948961	189890184	941	727	n.d.		TRIML2 TRIML1
CTR-0040	2	CTR	4	189132112	190161009	1029	825	n.d.
CTR-0041	2	CTR	4	189244879	190439764	1195	901	n.d.
CTR-0042	1	CTR	5	23200492	23967573	767	454	n.d.		PRDM9
CTR-0043	2	CTR	5	25185177	25829555	644	376	n.d.
CTR-0044	2	CTR	5	101481484	102005038	524	285	n.d.		SLCO4C1 SLCO6A1
CTR-0045	2	CTR	5	101518451	103697029	2179	1186	n.d.		SLCO4C1 SLCO6A1 PAM GIN1 PPIP5K2 C5orf30 NUDT12
CTR-0046	2	CTR	5	103362555	103771854	409	254	n.d.
CTR-0047	2	CTR	6	47946823	49749615	1771	982	n.d.		PTCHD4 MUT CENPQ GLYATL3 C6orf141 RHAG CRISP2 CRISP3
CTR-0048	1	CTR	6	67058129	67497830	440	329	n.d.
CTR-0049	1	CTR	6	94553885	95265811	712	475	n.d.
CTR-0050	1	CTR	7	10116564	10845291	729	491	n.d.
CTR-0051	2	CTR	7	13466980	14269443	802	786	n.d.		ETV1 DGKB
CTR-0052	2	CTR	7	23088341	24183209	1095	732	n.d.		KLHL7 NUPL2 GPNMB MALSU1 IGF2BP3 TRA2A CCDC126 FAM221A STK31
CTR-0053	1	CTR	7	63431014	64019749	589	345	n.d.		ZNF727P ZNF735P ZNF679 ZNF736 ZNF680
CTR-0016	1	CTR	7	64487892	65326821	839	283	n.d.		ZNF92
CTR-0055	2	CTR	7	64527406	65162170	635	223	n.d.		ZNF92
CTR-0056	1	CTR	7	64542840	65162170	619	222	n.d.		ZNF92
CTR-0057	2	CTR	7	64565573	65162170	597	218	n.d.		ZNF92
CTR-0058	1	CTR	7	64594329	65161364	567	215	n.d.		ZNF92
CTR-0059	2	CTR	7	64594329	65161364	567	215	n.d.		ZNF92
CTR-0060	2	CTR	7	64594329	65162170	568	216	n.d.		ZNF92
CTR-0061	1	CTR	7	64594329	65080276	486	206	n.d.		ZNF92
CTR-0062	1	CTR	7	64594329	65162170	568	216	n.d.		ZNF92
CTR-0063	2	CTR	7	64594329	65094953	501	213	n.d.		ZNF92
CTR-0064	1	CTR	7	64594329	65094953	501	213	n.d.		ZNF92
CTR-0065	1	CTR	7	64594329	65091612	497	212	n.d.		ZNF92
CTR-0066	2	CTR	7	64594329	65082747	488	207	n.d.		ZNF92
CTR-0067	1	CTR	7	64594329	65076447	482	205	n.d.		ZNF92
CTR-0068	1	CTR	7	64594329	65082747	488	207	n.d.		ZNF92
CTR-0069	2	CTR	7	64594329	65094953	501	213	n.d.		ZNF92
CTR-0070	2	CTR	7	64637116	65162170	525	215	n.d.		ZNF92
CTR-0071	1	CTR	7	64637116	65082747	446	206	n.d.		ZNF92
CTR-0072	1	CTR	7	64651298	65162170	511	214	n.d.		ZNF92
CTR-0073	1	CTR	7	64651298	65091612	440	210	n.d.		ZNF92
CTR-0074	1	CTR	7	64651628	65106792	455	210	n.d.		ZNF92
CTR-0075	1	CTR	7	64663212	65161364	498	210	n.d.		ZNF92
CTR-0076	1	CTR	7	64663212	65106792	444	209	n.d.		ZNF92
CTR-0077	2	CTR	7	64663212	65082747	420	202	n.d.		ZNF92
CTR-0078	1	CTR	7	64673048	65162170	489	209	n.d.		ZNF92
CTR-0079	2	CTR	7	64673048	65162170	489	209	n.d.		ZNF92
CTR-0080	1	CTR	7	64680323	65162170	482	208	n.d.		ZNF92
CTR-0081	2	CTR	7	64680323	65087974	408	202	n.d.		ZNF92
CTR-0082	1	CTR	7	76072579	76601573	529	238	n.d.		DTX2 UPK3B POMZP3
CTR-0083	1	CTR	7	76074968	76607295	532	238	n.d.		DTX2 UPK3B POMZP3
CTR-0084	2	CTR	7	76074968	76596892	522	236	n.d.		DTX2 UPK3B POMZP3
CTR-0085	1	CTR	7	76074968	76601573	527	237	n.d.		DTX2 UPK3B POMZP3
CTR-0086	1	CTR	7	76074968	76596892	522	236	n.d.		DTX2 UPK3B POMZP3
CTR-0087	1	CTR	7	76074968	76565750	469	214	n.d.		DTX2 UPK3B POMZP3
CTR-0088	1	CTR	7	76108749	76601573	493	236	n.d.		DTX2 UPK3B POMZP3
CTR-0089	2	CTR	7	76108749	76596892	488	235	n.d.		DTX2 UPK3B POMZP3
CTR-0090	2	CTR	7	76108749	76596892	488	235	n.d.		DTX2 UPK3B POMZP3
CTR-0091	1	CTR	7	76108749	76601573	453	207	n.d.		DTX2 UPK3B POMZP3
CTR-0092	1	CTR	7	76108749	76607295	499	237	n.d.		DTX2 UPK3B POMZP3
CTR-0093	2	CTR	7	76108749	76601573	493	236	n.d.		DTX2 UPK3B POMZP3
CTR-0094	1	CTR	7	76135718	76601573	466	235	n.d.		UPK3B POMZP3
CTR-0095	1	CTR	7	76135718	76596892	461	234	n.d.		UPK3B POMZP3
CTR-0096	2	CTR	7	76143625	76607295	464	231	n.d.		UPK3B POMZP3
CTR-0097	1	CTR	7	76143625	76601573	458	230	n.d.		UPK3B POMZP3
CTR-0098	2	CTR	7	76153336	76601573	448	225	n.d.		UPK3B POMZP3
CTR-0099	2	CTR	7	76153336	76601573	427	207	n.d.		UPK3B POMZP3
CTR-0100	2	CTR	7	76156529	76601573	445	223	n.d.		UPK3B POMZP3
CTR-0101	2	CTR	7	76197418	76601573	404	221	n.d.		POMZP3
CTR-0102	2	CTR	7	102288510	102763204	475	205	n.d.		POLR2J2 FAM185A FBXL13 LRRC17 ARMC10 NAPEPLD
CTR-0103	2	CTR	7	110687160	111181317	494	321	n.d.		IMMP2L LRRN3
CTR-0104	2	CTR	7	110687160	111181317	494	321	n.d.		IMMP2L LRRN3
CTR-0105	2	CTR	7	110932158	111336737	405	232	n.d.		IMMP2L
CTR-0106	1	CTR	7	118237641	122401983	4164	2365	n.d.		KCND2 TSPAN12 ING3 CPED1 WNT16 FAM3C PTPRZ1 AASS FEZF1 CADPS2 RNF133 RNF148
CTR-0107	2	CTR	7	124963783	125809910	846	572	n.d.
CTR-0108	2	CTR	7	125336194	125853905	518	370	n.d.
CTR-0109	1	CTR	8	2996150	4041820	1046	1447	n.d.		CSMD1
CTR-0110	2	CTR	8	3848750	4555177	703	1136	n.d.		CSMD1
CTR-0111	1	CTR	8	5110018	6176137	1066	1459	n.d.
CTR-0112	2	CTR	8	7170477	8055248	885	201	n.d.		USP17L1P USP17L4 ZNF705G DEFB4B DEFB103B DEFB103A SPAG11B DEFB104B DEFB106A DEFB105B DEFB107B PRR23D1 PRR23D2 SPAG11A DEFB4A ZNF705B USP17L8 USP17L3
CTR-0113	2	CTR	8	63287851	63937632	650	455	n.d.		NKAIN3 GGH
CTR-0114	2	CTR	8	140894951	141367540	473	348	n.d.		TRAPPC9
CTR-0115	1	CTR	9	11201888	11958106	756	564	n.d.
CTR-0116	1	CTR	9	11967856	12379463	412	348	n.d.
CTR-0117	1	CTR	9	31156012	31562541	407	254	n.d.
CTR-0118	1	CTR	9	31172350	32240391	1068	779	n.d.
CTR-0119	2	CTR	9	87715350	88196203	481	383	n.d.		AGTPBP1
CTR-0120	2	CTR	10	19415575	19827284	412	354	n.d.		MALRD1
CTR-0121	2	CTR	10	19415575	19832047	416	357	n.d.		MALRD1
CTR-0122	2	CTR	10	19422562	19837622	415	356	n.d.		MALRD1
CTR-0123	2	CTR	10	46247355	51989169	5329	2103	n.d.		FAM21C AGAP4 SYT15 GPRIN2 NPY4R LOC100996758 FAM25C FAM25G ANTXRL ANXA8L1 ANXA8L2 FAM21B AGAP9 ANXA8 ZNF488 RBP3 GDF2 GDF10 PTPN20B FRMPD2 MAPK8 ARHGAP22 WDFY4 LRRC18 VSTM4 FAM170B C10orf128 C10orf71 DRGX ERCC6 PGBD3 ERCC6-PGBD3 CHAT SLC18A3 C10orf53 OGDHL PARG AGAP8 TIMM23B AGAP7 MSMB NCOA4 TIMM23 AGAP6 FAM21A ASAH2
CTR-0126	1	CTR	10	46674168	47650951	945	252	n.d.		SYT15 GPRIN2 NPY4R LOC100996758 FAM25C FAM25G
CTR-0124	2	CTR	10	46674168	48117191	1443	361	n.d.		SYT15 GPRIN2 NPY4R LOC100996758 FAM25C FAM25G ANTXRL ANXA8L1 ANXA8L2 FAM21B
CTR-0125	2	CTR	10	46674168	47739252	1065	353	n.d.		SYT15 GPRIN2 NPY4R LOC100996758 FAM25C FAM25G ANTXRL
CTR-0127	1	CTR	10	46961233	47704625	743	334	n.d.		SYT15 GPRIN2 NPY4R LOC100996758 FAM25C FAM25G ANTXRL
CTR-0128	1	CTR	10	46961233	47704625	743	334	n.d.		SYT15 GPRIN2 NPY4R LOC100996758 FAM25C FAM25G ANTXRL
CTR-0129	1	CTR	10	47058780	47743504	685	281	n.d.		NPY4R LOC100996758 FAM25C FAM25G ANTXRL
CTR-0130	2	CTR	10	54731281	57273977	2543	1869	n.d.		PCDH15
CTR-0131	2	CTR	10	68080799	68510589	430	319	n.d.		CTNNA3
CTR-0132	1	CTR	10	91568555	92036154	468	323	n.d.
CTR-0133	2	CTR	11	24589391	25945339	1356	1044	n.d.		LUZP2
CTR-0134	1	CTR	11	54976192	55382738	407	217	n.d.		TRIM48 OR4A16 OR4A15 OR4C15 OR4C16 OR4C11
CTR-0135	2	CTR	11	92941753	98361581	5420	3763	n.d.		CCDC67 SMCO4 KIAA1731 TAF1D C11orf54 MED17 VSTM5 HEPHL1 PANX1 FOLR4 GPR83 MRE11A ANKRD49 C11orf97 FUT4 PIWIL4 AMOTL1 CWC15 KDM4D KDM4E SRSF8 ENDOD1 SESN3 FAM76B CEP57 MTMR2 MAML2 CCDC82 JRKL
CTR-0136	2	CTR	12	21007732	21415635	408	261	n.d.		SLCO1B3 SLCO1B7 SLCO1B1
CTR-0137	1	CTR	12	21007732	21410089	402	260	n.d.		SLCO1B3 SLCO1B7 SLCO1B1
CTR-0138	1	CTR	12	59624435	61911057	2287	1343	n.d.		SLC16A7
CTR-0139	2	CTR	13	23519918	24928441	1409	1172	n.d.		SGCG SACS TNFRSF19 MIPEP C1QTNF9B-AS1 C1QTNF9B SPATA13 C1QTNF9
CTR-0140	1	CTR	13	23545597	24963661	1418	1184	n.d.		SGCG SACS TNFRSF19 MIPEP C1QTNF9B-AS1 C1QTNF9B SPATA13 C1QTNF9
CTR-0141	2	CTR	13	23604147	24968813	1365	1136	n.d.		SGCG SACS TNFRSF19 MIPEP C1QTNF9B-AS1 C1QTNF9B SPATA13 C1QTNF9
CTR-0142	1	CTR	13	23629198	24969682	1340	1103	n.d.		SGCG SACS TNFRSF19 MIPEP C1QTNF9B-AS1 C1QTNF9B SPATA13 C1QTNF9
CTR-0143	1	CTR	13	40677763	41218756	541	447	n.d.		FOXO1
CTR-0144	1	CTR	13	44678576	47194685	2516	1559	n.d.		SMIM2 SERP2 TSC22D1 NUFIP1 GPALPP1 GTF2F2 KCTD4 TPT1 SLC25A30 COG3 ERICH6B SPERT SIAH3 ZC3H13 CPB2 LCP1 LRRC63 KIAA0226L LRCH1
CTR-0143	1	CTR	13	48646280	51676662	2772	1680	n.d.		MED4 ITM2B RB1 LPAR6 RCBTB2 CYSLTR2 FNDC3A MLNR CDADC1 CAB39L SETDB2 PHF11 RCBTB1 ARL11 EBPL KPNA3 SPRYD7 TRIM13 KCNRG DLEU7 RNASEH2B
CTR-0146	2	CTR	13	50594729	51287814	623	391	n.d.		KCNRG DLEU7
CTR-0147	1	CTR	13	56803353	57828080	1025	495	n.d.		PRR20A
CTR-0148	1	CTR	13	63959044	64467882	509	305	n.d.
CTR-0149	1	CTR	14	19844095	21165479	1321	689	n.d.		POTEM OR11H2 OR4Q3 OR4M1 OR4N2 OR4K2 OR4K5 OR4K1 OR4K15 OR4K14 OR4K13 OR4L1 OR4K17 OR4N5 OR11G2 OR11H6 OR11H4 TTC5 CCNB1IP1 PARP2 TEP1 KLHL33 OSGEP APEX1 TMEM55B PNP RNASE10 RNASE9 RNASE11 RNASE12 OR6S1 ANG RNASE4
CTR-0088	1	CTR	14	40232226	40906944	675	405	n.d.
CTR-0173	1	CTR	14	82231575	82845119	614	384	n.d.
CTR-0152	2	CTR	14	84861047	85706663	846	528	n.d.
CTR-0153	1	CTR	14	87964498	88400253	436	261	n.d.		GALC
CTR-0154	2	CTR	14	87964498	88398407	434	260	n.d.
CTR-0155	2	CTR	15	20216943	23487534	3271	646	n.d.	15q11.2del	GOLGA6L6 POTEB2 LOC102724631 OR4M2 OR4N4 GOLGA6L1 TUBGCP5 CYFIP1 NIPA2 NIPA1
CTR-0156	2	CTR	15	20284054	23487534	3203	643	n.d.	15q11.2del	GOLGA6L6 POTEB2 LOC102724631 OR4M2 OR4N4 GOLGA6L1 TUBGCP5 CYFIP1 NIPA2 NIPA1
CTR-0157	2	CTR	15	21271038	23487534	2216	442	n.d.	15q11.2del	POTEB2 LOC102724631 OR4M2 OR4N4 GOLGA6L1 TUBGCP5 CYFIP1 NIPA2 NIPA1
CTR-0158	1	CTR	15	22280465	23459190	1179	409	n.d.	15q11.2del	OR4M2 OR4N4 GOLGA6L1 TUBGCP5 CYFIP1 NIPA2 NIPA1
CTR-0159	2	CTR	15	22586948	23226468	640	287	n.d.	15q11.2del	GOLGA6L1 TUBGCP5 CYFIP1 NIPA2 NIPA1
CTR-0160	2	CTR	15	22673387	23248421	575	288	n.d.	15q11.2del	GOLGA6L1 TUBGCP5 CYFIP1 NIPA2 NIPA1
CTR-0161	1	CTR	15	22673387	23300761	627	291	n.d.	15q11.2del	GOLGA6L1 TUBGCP5 CYFIP1 NIPA2 NIPA1
CTR-0162	2	CTR	15	22673387	23459190	786	294	n.d.	15q11.2del	GOLGA6L1 TUBGCP5 CYFIP1 NIPA2 NIPA1
CTR-0163	2	CTR	15	22673387	23300761	627	291	n.d.	15q11.2del	GOLGA6L1 TUBGCP5 CYFIP1 NIPA2 NIPA1
CTR-0164	1	CTR	15	22673387	23300761	627	291	n.d.	15q11.2del	GOLGA6L1 TUBGCP5 CYFIP1 NIPA2 NIPA1
CTR-0165	1	CTR	15	22673387	23459190	786	294	n.d.	15q11.2del	GOLGA6L1 TUBGCP5 CYFIP1 NIPA2 NIPA1
CTR-0166	2	CTR	15	22673387	23094223	421	259	n.d.	15q11.2del	GOLGA6L1 TUBGCP5 CYFIP1 NIPA2 NIPA1
CTR-0167	2	CTR	15	22681064	23300761	620	290	n.d.	15q11.2del	GOLGA6L1 TUBGCP5 CYFIP1 NIPA2 NIPA1
CTR-0168	1	CTR	15	22681064	23389101	708	291	n.d.	15q11.2del	GOLGA6L1 TUBGCP5 CYFIP1 NIPA2 NIPA1
CTR-0169	2	CTR	15	28953484	30501879	1548	821	n.d.		GOLGA8M APBA2 FAM189A1 NDNL2 TJP1 GOLGA8J
CTR-0171	2	CTR	15	28962131	30370019	1408	807	n.d.		APBA2 FAM189A1 NDNL2 TJP1
CTR-0170	1	CTR	15	28962131	30606491	1644	856	n.d.		APBA2 FAM189A1 NDNL2 TJP1 GOLGA8J
CTR-0172	2	CTR	16	15053713	16377650	1324	619	n.d.	16p13.11del	PDXDC1 NTAN1 RRN3 NPIPA5 MPV17L C16orf45 KIAA0430 NDE1 MYH11 FOPNL ABCC1 ABCC6 NOMO3
CTR-0173	1	CTR	16	15491127	18361376	2870	1512	n.d.	16p13.11del	MPV17L C16orf45 KIAA0430 NDE1 MYH11 FOPNL ABCC1 ABCC6 NOMO3 XYLT1
CTR-0174	2	CTR	16	21807855	22588038	780	259	n.d.	16p12.1del	UQCRC2 PDZD9 C16orf52 VWA3A EEF2K POLR3E CDR2 NPIPB5
CTR-0175	2	CTR	16	21949122	22558299	609	245	n.d.	16p12.1del	UQCRC2 PDZD9 C16orf52 VWA3A EEF2K POLR3E CDR2 NPIPB5
CTR-0176	1	CTR	16	29517699	30191895	674	201	n.d.	16p11.2del	SPN QPRT C16orf54 ZG16 KIF22 MAZ PRRT2 PAGR1 MVP CDIPT SEZ6L2 ASPHD1 KCTD13 TMEM219 TAOK2 HIRIP3 INO80E DOC2A C16orf92 FAM57B ALDOA PPP4C TBX6 YPEL3 GDPD3 MAPK3
CTR-0177	1	CTR	16	61431493	62110146	679	419	n.d.		CDH8
CTR-0133	2	CTR	16	86721765	87697382	976	780	n.d.		C16orf95 FBXO31 MAP1LC3B ZCCHC14 JPH3
CTR-0179	1	CTR	17	14076657	15484859	1408	1120	n.d.		COX10 CDRT15 HS3ST3B1 PMP22 TEKT3 CDRT4 TVP23C-CDRT4 TVP23C CDRT1
CTR-0180	1	CTR	17	14085625	15473298	1388	1114	n.d.		COX10 CDRT15 HS3ST3B1 PMP22 TEKT3 CDRT4 TVP23C-CDRT4 TVP23C CDRT1
CTR-0181	1	CTR	17	14087919	15484859	1397	1117	n.d.		COX10 CDRT15 HS3ST3B1 PMP22 TEKT3 CDRT4 TVP23C-CDRT4 TVP23C CDRT1
CTR-0182	1	CTR	17	14094687	15484859	1390	1115	n.d.		COX10 CDRT15 HS3ST3B1 PMP22 TEKT3 CDRT4 TVP23C-CDRT4 TVP23C CDRT1
CTR-0183	2	CTR	17	21527046	22235650	709	241	n.d.		MTRNR2L1
CTR-0057	2	CTR	18	4046539	4556103	510	424	n.d.		DLGAP1
CTR-0185	1	CTR	18	30906697	31433575	527	327	n.d.		CCDC178 ASXL3 NOL4
CTR-0186	2	CTR	18	37912402	38709991	798	603	n.d.
CTR-0187	2	CTR	18	39030815	39470402	440	341	n.d.
CTR-0188	1	CTR	18	65074573	66007597	933	718	n.d.		DSEL
CTR-0189	1	CTR	18	69286241	71759517	2473	1982	n.d.		CBLN2 NETO1 FBXO15
CTR-0190	2	CTR	19	23620873	24071154	450	312	n.d.		ZNF675 ZNF681
CTR-0191	1	CTR	19	23620873	24071154	450	312	n.d.		ZNF675 ZNF681
CTR-0192	2	CTR	19	23621430	24082569	438	306	n.d.		ZNF675 ZNF681
CTR-0193	2	CTR	19	37755719	38438505	683	322	n.d.		HKR1 ZNF527 ZNF569 ZNF570 ZNF793 ZNF540 ZNF571 ZFP30 ZNF781 ZNF607 ZNF573 WDR87 SIPA1L3
CTR-0194	1	CTR	19	43300194	43740953	441	200	n.d.		PSG1 PSG6 PSG7 PSG11 PSG2 PSG5 PSG4
CTR-0195	1	CTR	19	43321125	43776500	455	208	n.d.		PSG1 PSG6 PSG7 PSG11 PSG2 PSG5 PSG4 PSG9
CTR-0196	1	CTR	19	43321125	43767249	446	200	n.d.		PSG1 PSG6 PSG7 PSG11 PSG2 PSG5 PSG4 PSG9
CTR-0197	1	CTR	19	43321125	43785898	465	212	n.d.		PSG1 PSG6 PSG7 PSG11 PSG2 PSG5 PSG4 PSG9
CTR-0198	1	CTR	19	43323314	43768182	445	200	n.d.		PSG1 PSG6 PSG7 PSG11 PSG2 PSG5 PSG4 PSG9
CTR-0199	1	CTR	21	14414125	15142378	728	229	n.d.		POTED
CTR-0200	1	CTR	21	14566190	15168743	603	214	n.d.		POTED
CTR-0201	1	CTR	21	14570272	15142378	572	209	n.d.		POTED
CTR-0202	2	CTR	21	14570272	15142378	572	209	n.d.		POTED
CTR-0203	2	CTR	21	14570272	15255416	685	231	n.d.		POTED
CTR-0204	1	CTR	21	14570272	15142378	572	209	n.d.		POTED
CTR-0205	2	CTR	21	14594223	15142378	548	205	n.d.		POTED
CTR-0206	1	CTR	21	14594223	15133680	539	204	n.d.		POTED
CTR-0207	2	CTR	21	14594223	15142378	548	206	n.d.		POTED
CTR-0208	2	CTR	21	14594223	15133680	539	204	n.d.		POTED
CTR-0209	2	CTR	21	14600070	15155536	555	201	n.d.		POTED
CTR-0210	1	CTR	21	14600070	15136617	537	200	n.d.		POTED
CTR-0211	2	CTR	21	14603577	15142378	539	200	n.d.		POTED
CTR-0212	1	CTR	21	19422940	22377007	2954	2221	n.d.		CHODL TMPRSS15 NCAM2
CTR-0213	2	CTR	21	24625703	25246848	621	488	n.d.
CTR-0214	1	CTR	21	36054547	37377890	1271	1017	n.d.		CLIC6 RUNX1
